# Supplementary material for: A System-Level Approach towards a Hybrid Energy Harvesting Glove
Source: Sensors (Basel). 2021 Aug 8;21(16):5349. doi: 10.3390/s21165349 (PMC8400813; doi:10.3390/s21165349)
Supplement: Supplementary file 1 [file sensors-21-05349-s001.zip]

Archive with 4 entries (4 files):
- supp. movie s1.mov
- Supplementary File S1 final.pdf
- Supplementary File S2 final.pdf
- Supplementary File S3 final.pdf
